# Supplementary material for: Development and applications of graduate outcome-based curriculum for basic medical education
Source: Front Med (Lausanne). 2024 Aug 16;11:1400811. doi: 10.3389/fmed.2024.1400811 (PMC11362034; doi:10.3389/fmed.2024.1400811)
Supplement: Supplementary file 1 [file Table_1.XLSX]

## Sheet: 英文版
临床医学专业毕业标准导向的课程体系CSA导图
		1. Science and Scholarship: the medical graduate as a scientist and a scholar						2. Clinical Practice：the medical graduate as a practitioner														3.Health and Society: the medical graduate as a health advocate							4.Professionalism: the medical graduate as a professional
Course Type	Course Name	1.1 Possess the fundamental knowledge of the disciplines such as natural sciences, humanities and social sciences and medicine, and apply scientific methods, which will be applicable in future study and medical practices.	1.2 Apply medical and scientific knowledge to individual patients, populations and the health systems.	1.3 Describe the etiology, pathology, natural history, clinical features, diagnosis, treatment and prognosis of common presentations at all stages of life.	1.4 Access, critically appraise, interpret and apply evidence from the medical and scientific literature.	1.5 Master the basic features of traditional Chinese medicine and its basic principle of diagnosis and treatment.	1.6 Apply knowledge of common scientific methods to formulate relevant research questions.	2.1 Conduct effective communications with patients, their family members, colleagues and health professionals of other disciplines.	2.2 Take a medical history in a proper, comprehensive and systematic way.	2.3 Perform a full and accurate physical examination, including a mental state examination, and write medical records as required.	2.4 Integrate and interpret findings from the medical history and examination, to arrive at an initial assessment including a relevant differential diagnosis. Discriminate between possible differential diagnoses and propose rational management principles.	2.5 Select and justify common investigations, with regard to the pathological basis of disease, utility, safety and cost effectiveness, and interpret the results.	2.6 Select and perform a range of common procedures safely.	2.7 Make clinical judgements and decisions based on available evidence. Identify and justify relevant management options under the guidance of supervising physicians.	2.8 Understand patients’ questions, views, concerns and preferences, and ensure patients’ full understanding of their situations and options. Involve patients in the decision-making and planning of their treatments, including communicating risks and benefits of management options.。	2.9 Provide information to patients, and family carers where relevant, to enable them to make fully informed choices among various diagnostic, therapeutic and management options.	2.10 Integrate prevention, early detection, health maintenance and chronic disease management where relevant into clinical practices.	2.11 Prescribe medications safely, effectively and economically based on objective evidence.	2.12 Recognise and assess deteriorating and critically unwell patients who require immediate care. Perform common emergency and life support procedures.	2.13 Describe the principles of end-of-life care for patients, avoiding unnecessary investigations or treatment, and ensuring physical comforts by providing pain relief, psychosocial support and other elements of palliative care.	2.14 Retrieve, interpret and record information effectively in clinical data systems.	3.1 Accept responsibility to protect and advance the health and well-being of individuals, communities and populations.	3.2 Explain factors that contribute to health, illness, disease and success of treatment of populations, including issues relating to health inequities and inequalities, diversity of cultural, spiritual and community values, and socio-economic and physical environment factors.	3.3 Communicate effectively in wider roles including health advocacy.	3.4 Explain and evaluate common population health screening and prevention approaches, including the use of technology for surveillance and monitoring of the health status of populations, and provide instructions on patients' follow-up visits, medications and rehabilitative therapies, etc.	3.5 Understand the quality assurance system and safety management system of health care in hospitals, and be aware of their own competence, responsibilty and limits in medical practice. Attach importance to patients' safety, and recognize relevant risk factors in time.	3.6 Understand the structures and functions of the national health care system in China, and the roles and relationships between health agencies and services, and understand the principles of rational allocation of resources, to meet the needs ofindividuals, populations and national health systems.	3.7 Understand the global health issues and the determinants of health and diseases.	4.1 Provide humanistic and quality health care services to all patients in accordance with the Ethic Principles of Chinese Physicians.	4.2 Demonstrate professional values in health practice, including empathy, respect for all patients and committement to high quality clinical service standards, and personal qualities of honest, integrity, teamwork and leadership.	4.3 Explain and apply the main principles of medical ethics in clinical practices. Communicate effectively with patients and their family members, colleagues and other health care professionals regarding ethical issues in medicine	4.4 Be aware of the factors affecting physicians’ health and wellbeing, such as fatigue, stress management and infection control, to mitigate health risks of professional practice, and identify the potential risks posed to patients by their own health.	4.5 Abide by the laws and regulations regarding clinical practiceas well as professional ethics.	4.6 Recognize the limits of their own expertise, and show respect for other health care professionals, to learn and work effectively as a team.	4.7 Demonstrate awareness of self-directed learning and lifelong learning. Recognize the importance of continuous self-improvement and demonstrate a commitment to excellence.
	Descriptive phrase	the fundamental knowledge of the disciplines such as natural sciences, humanities and social sciences and medicine	Capacity to apply scientific knowledge	Knowledge of disease etiology, mechanism, diagnosis and treatment	Ability to utilize literature	Basic knowledge of Chinese medicine	Ability to formulate scientific questions	Ability to communicate effectively with patients and peers	Ability to take a medical history	Ability to perform physical examination and write medical record	Ability to make a initial diagnosis and propose treatment principles	Ability to select appropriate investigations and interpret the results	Ability to select and perform the basic clinical procedures	Clinical judgment and decision-making skills	Ability to promote a positive doctor-patient relationship	Ability to inform patients and provide them with treatment choices	Ability to integrate public health knowledge into clinical practice	Ability to propose rational treatment options	Ability to observe conditions and provide emergency support	Ability to apply the principles of end-of-life care	Ability to use clinical data systems	Responsibilities to protect and promote health	With knowledge of the health, diseases, and treatments affecting the population	Ability to communicate effectively in different roles	Ability to apply population health screening and preventive measures	Knowledge of medical quality assurance and safety management	Understand the structures and functions of the national health care system	Global Health Literacy	Humanitarian medical service awareness	Professionalism and professionalism	Ability to apply principles of medical ethics	Awareness of the factors affecting physicians' health	Compliance with the laws and ethics of the profession	Recognize the limitations of their own and focus on cooperative skills	Self-directed learning and lifelong learning
General Course	Mao Zedong Thought and the Theoretical System of Socialism with Chinese Characteristics	C	S
	Basic Principles of Marxism	C	S
	Moral Ethics and Fundamentals & Law	C	S																											S			S	A
	Chinese Modern History	C	A																									A
	College English for General Purposes	C			S			S																											S
	Entrepreneurial Foundation of College Students	C	S		S			A																A						A				A	S
	Humanistic Basics of College Students	C	S					A																A									A	A
	Medical Advanced Mathematics	C	A		A		A																												S
	Medical English	C			S			S																											S
	跨文化交际英语	S	S					S
	俱乐部体育	C	S
	Multimedia Technology and Application	S	S
Professional Foundation Course	Introduction to Medicine	A	C	S		S																S	A		A	A	C		A	S			S	A	C
	Medical Chemistry	C	A		A		A																												S
	Cell biology	C	C	S	A		S																												S
	Systematic Anatomy*	C	S	S	A		S																												S
	Histology and Embryology*	C	S	S	A		S																												S
	Morphology experiment	C	S	S			A																							A	S			A	S
	Physiology*	C	S	S	A		S																												S
	Biochemistry and molecular biology*	C	S	S	A		S																												S
	Medical Genetics	C	S	C	A		S				S																								S
	Medical Immunology*	C	S	C	A		S										A						S												S
	Pathogen biology*	C	S	C	A		S				S			S											A			A				A			S
	Pathological anatomy*	C	C	C	A		S				C	S		S				S																	S
	Pathophysiology*	C	C	C	A		S				S	S		A				S	S																S
	Pharmacology*	C	C	C	A		S				S							S	S						A										S
	Function experiment lern	C	S	S	S		S																							A	A			A	S
	Molecular medicine skills test	C	S	S	A		A																							A				A	S
	Clinical anatomy	C	C	S	A		S																												S
	Medical statistics	C	C		C		A																												S
	Preventive Medicine*		C	S	S		S										C					C	C	S	C			C				C			S
	Clinical thinkingⅠ	S	C	C	S		C	S			S	A		S																S				C	C
Professional Course	Diagnostics*		S	S	A		S	C	C	C	S	C	S	S	A							A			A					A					S
	Diagnostic Training*							C	C	C		C	C									S							A	A					A
	Medical Imaging		S	C	A		S		A			C		C				S												A					S
	Chinese Medicine			C	A	C	S		S													A						A		A					S
	Internal Medicine*		S	C	A		S	A	S	C	C	C	C	C			C	C	C	A		A			A	A		A		A					S
	Surgery*		S	C	A		S	A	S	C	C	C	C	C			C	C	C	A		A			A	A		A		A					S
	Obstetrics and Gynecology *		S	C	A		S	A	S	C	C	C	C	C			C	C	C	A		A			A	A		A		A					S
	Pediatrics*		S	C	A		S	A	S	C	C	C	C	C			C	C	C			A			A	A		A		A					S
	Neurology*		S	C	A		S	A	S	C	C	C	C	C			C	C	C	A		A			A	A		A		A					S
	Infectious Diseases		S	C	A		S	A	S	C	C	C	C	C			C	C	C	A		A			A	A		A		A					S
	Emergency andand Disaster Medicine			C				A	S	C	C	C	C	C			C	C	C	A		A			A	A				A					S
	Psychiatry		A	C					C	S	C	S		A			S	S					S											A
	Clinical thinkingⅡ		C	S	S		C	C			C	C	C	C	S		S	C	S	A		A		S		S			A	S	A			C	S
	Comprehensive clinical operations*			S				S		A	S	S	C	S		C		A	S		A	S		A		S			S	S	A	A		A
Professional Electives Course	Medical physics	C	A		A		A																												S
	Clinical Pharmacology	C	S	S	A		A				S			S				C	C						A					A					A
	Medical Communication	A	S					C	C						C	C				S				C					S	A	S
	Evidence based Medicine	S	A		C		C							C				C		A	A							S						A	C
	Medical Ethics	C	C					A												S									C	A	C		S	S	A
	Medical Psychology	C	S	S	A		S	S			A				A								C									S			S
	Professional English	C			S			S																											S
	Medical Literature Retrieval and Thesis Writing	C	S		C		S																												S
	Research methods and design	C	S		S		S																												S
	Health laws, regulations and policies																					A				A			S	S	S		C
	Ophthalmology		S	C	A		S		S	C	C	C	C	S			C	C	C			A			A	A		A		A					S
	Otorhinolaryngology		S	C	A		S		S	C	C	C	C	S			C	C	C			A			A	A		A		A					S
	Dermatovenereology			C	A				S	C	C	C	C	S			S	C				A			A	A				A					S
	Stomatology		A	C	A		S		S	C	C	C	A	S			C	A	A			A			A	A		A		A					S
	Introduction toGeneral Practice		C	A	A		S	S			S				S	S	C	A	A	S		C	S	S	S	S		A	S	A			A		S
	Geriatric medicine		S	C	A		S		S	A	C	C	A	S			C	C	C	S		A			A	A		A		A					S
	Rehabilitation medicine		S	C	A		S		S	C	C	S	C	S			C	C	S	A		A		S	S	A		A		A					S
Concentrated practice	Community Health Practice		S	S				C	S	S	A	A	A	A	C	A	C	A		A	C	C	A	C	C	C	C		C	C	A		C	S
	Graduation practice		S	S			S	C	C	C	C	C	C	C	C	C	C	C	C	C	C	C	S	C	C	C	C		C	C	C	C	C	C	S
*Professional Core Course C:Crucial course,is directly critical to the achievement of one or more of the qualities, knowledge and competencies specified in the graduation criteria. S:Supporting course,Supporting courses that support the achievement of one or more of the qualities, knowledge and competencies specified in the graduation criteria.。 A:Associated course,that provide a foundation of as…
